# Supplementary material for: Antimicrobial resistance patterns and molecular resistance markers of Campylobacter jejuni isolates from human diarrheal cases
Source: PLoS One. 2020 Jan 17;15(1):e0227833. doi: 10.1371/journal.pone.0227833 (PMC6968864; doi:10.1371/journal.pone.0227833)
Supplement: S1 Table — (XLSX) [file pone.0227833.s001.xlsx]

## Sheet: Sheet1
										4		0.5		2		2		16		4
	Fever	Diarrhea	Blood in stool	Abdominal cramps	Travel	Food	Year	LOS class	ERY	ERY	CIP	CIP	TET	TET	GEN	GEN	NAL	NAL	STR	STR	AMRp	MDR	Gyr A	Tet 0	2074	2075	L4	L8	cmeR	IR	erm	aspA	glnA	gltA	glyA	pgm	tkt	uncA	ST	CC
Sample
1	Yes	Yes	Yes	No	No	NR	2007	D	1	S	0.12	S	0.5	S	0.5	S	4	S	1	S	0		0	0	0	0					0	8	10	149	2	367	12	6	ST-2496	CC-354
2	NR	NR	NR	NR	NR	NR	2008	C	1	S	0.12	S	0.5	S	0.5	S	4	S	1	S	0		0	0	0	0					0	2	21	5	3	2	1	5	ST-46	CC-206
3	No	No	Yes	NR	NR	NR	2009	A	1	S	0.12	S	0.5	S	0.5	S	4	S	2	S	0		0	0	0	0					0	1	3	6	4	3	3	3	ST-22	CC-22
4	Yes	Yes	No	No	NR	NR	2009	C	1	S	0.12	S	0.5	S	1	S	4	S	1	S	0		0	0	0	0					0	2	1	21	3	2	1	5	ST-53	CC-21
5	Yes	Yes	Yes	Yes	NR	NR	2009	C	1	S	16	R	0.5	S	1	S	64	R	1	S	CIP NAL		1	0	0	0					0	2	1	1	3	492	1	5	ST-5018	CC-21
6	Yes	Yes	Yes	No	No	NR	2006	C	1	S	0.12	S	0.5	S	0.5	S	4	S	1	S	0		0	0	0	0					0	2	1	1	3	2	1	5	ST-21	CC-21
7	Yes	Yes	Yes	Yes	NR	NR	2006	B	1	S	0.12	S	0.5	S	0.5	S	2	S	2	S	0		1	0	0	0					0	62	4	5	2	2	1	5	ST-572	CC-206
8	Yes	NR	NR	NR	NR	NR	2006	C	1	S	16	R	64	R	0.5	S	64	R	1	S	CIP TET NAL		1	1	0	0					0	2	1	12	3	11	1	5	ST-1728	CC-21
9	Yes	Yes	No	No	NR	NR	2007	A	1	S	8	R	64	R	0.5	S	64	R	0.5	S	CIP TET NAL		1	1	0	0					0	9	17	5	10	350	3	3	ST-2274	UA
10	NR	No	Yes	Yes	No	lait poudre - pomme de terre	2009	B	1	S	0.12	S	0.5	S	0.5	S	8	S	2	S	0		0	0	0	0					0	1	2	3	4	5	9	3	ST-42	CC-42
11	No	Yes	Yes	No	NR	NR	2009	C	1	S	0.12	S	64	R	0.12	S	4	S	0.5	S	TET		0	1	0	0					0	8	1	6	3	2	1	1	ST-44	CC-21
12	No	Yes	Yes	Yes	No	NR	2009	B	1	S	0.25	S	0.5	S	0.5	S	4	S	1	S	0		0	0	0	0					0	2	4	1	2	7	1	5	ST-48	CC-48
13	Yes	Yes	Yes	NR	NR	NR	2009	A	1	S	0.12	S	0.5	S	0.5	S	4	S	1	S	0		0	0	0	0					0	1	3	6	4	3	3	3	ST-22	CC-22
14	No	Yes	NR	No	NR	NR	2009	B	1	S	0.12	S	0.5	S	0.5	S	4	S	1	S	0		0	0	0	0					0	2	4	1	2	7	1	5	ST-48	CC-48
16	Yes	Yes	Yes	Yes	Bulgarie	NR	2006	B	1	S	0.12	S	64	R	0.5	S	4	S	1	S	TET		0	1	0	0					0	24	2	2	2	10	3	1	ST-464	CC-464
17	Yes	Yes	No	Yes	NR	NR	2007	B	1	S	16	R	0.5	S	1	S	64	R	4	S	CIP NAL		1	0	0	0					0	2	4	1	2	7	1	5	ST-48	CC-48
18	NR	NR	NR	NR	NR	NR	2008	A	1	S	0.12	S	0.5	S	0.5	S	8	S	1	S	0		1	0	0	0					0	1	4	1	2	6	3	17	ST-8615	CC-61
19	NR	NR	NR	NR	NR	NR	2008	A	1	S	16	R	0.5	S	0.5	S	64	R	1	S	CIP NAL		1	0	0	0					0	1	3	6	4	873	3	3	ST-8635	22
20	NR	Yes	NR	Yes	NR	NR	2009	A	1	S	8	R	64	R	0.25	S	64	R	0.5	S	CIP TET NAL		1	1	0	0					0	9	17	5	10	350	3	3	ST-2274	UA
21	Yes	Yes	NR	Yes	NR	NR	2009	B	1	S	16	R	64	R	0.5	S	64	R	1	S	CIP TET NAL		1	1	0	0					0	24	2	2	2	10	3	1	ST-464	CC-464
22	Yes	Yes	Yes	NR	France	NR	2006	C	1	S	0.12	S	0.5	S	0.5	S	4	S	2	S	0		0	0	0	0					0	2	1	1	3	2	1	5	ST-21	CC-21
23	No	Yes	Yes	Yes	NR	NR	2007	C	1	S	0.5	S	64	R	0.5	S	8	S	1	S	TET		0	1	0	0					0	8	1	6	3	11	1	1	ST-879	UA
24	Yes	Yes	No	NR	NR	Paëlla	2007	B	1	S	16	R	0.5	S	0.5	S	64	R	2	S	CIP NAL		1	0	0	0					0	1	2	3	4	5	9	3	ST-42	CC-42
25	NR	NR	NR	NR	NR	NR	2009	D	1	S	16	R	1	S	0.5	S	8	S	1	S	CIP		1	0	0	0					0	9	25	2	10	23	3	6	ST-775	CC-52
26	No	Yes	Yes	No	NR	lait en poudre "goût bizarre"	2006	C	1	S	8	R	64	R	0.5	S	64	R	1	S	CIP TET NAL		1	1	0	0					0	2	1	12	3	2	1	5	ST-50	CC-21
27	No	Yes	Yes	NR	NR	NR	2006	C	1	S	16	R	64	R	0.5	S	64	R	1	S	CIP TET NAL		1	1	0	0					0	8	1	6	3	2	1	12	ST-2135	CC-21
28	Yes	Yes	Yes	Yes	NR	NR	2007	D	1	S	16	R	0.5	S	1	S	64	R	1	S	CIP NAL		1	0	0	0					0	9	25	2	10	23	3	6	ST-775	CC-52
29	No	Yes	Yes	No	NR	NR	2008	B	1	S	4	R	64	R	0.25	S	64	R	1	S	CIP TET NAL		1	1	0	0					0	24	2	2	2	10	3	1	ST-464	CC-464
30	Yes	Yes	No	NR	NR	NR	2009	C	1	S	0.12	S	0.5	S	0.5	S	4	S	1	S	0		0	0	0	0					0	2	1	12	3	2	1	5	ST-50	CC-21
31	Yes	Yes	Yes	NR	NR	NR	2006	D	1	S	0.25	S	6	R	0.5	S	4	S	1	S	TET		0	1	0	0					0	9	2	4	62	4	5	6	ST-257	CC-257
32	Yes	Yes	Yes	NR	No	NR	2006	E	1	S	0.12	S	64	R	0.5	S	2	S	2	S	TET		0	1	0	0					0	4	7	10	4	1	7	1	ST-45	CC-45
33	Yes	Yes	NR	NR	NR	Chips	2007	B	1	S	8	R	64	R	0.25	S	64	R	0.5	S	CIP TET NAL		1	0	0	0					0	62	4	5	2	2	1	5	ST-572	CC-206
34	Yes	Yes	No	Yes	No	Yes	2006	A	1	S	2	R	64	R	1	S	64	R	1	S	CIP TET NAL		0	0	0	0					0	2	4	1	93	11	3	6	ST-523	CC-658
35	No	Yes	NR	NR	NR	alimentation hospitalière	2006	C	1	S	16	R	64	R	0.25	S	64	R	1	S	CIP TET NAL		1	1	0	0					0	2	1	5	3	2	1	5	ST-19	CC-21
37	Yes	Yes	NR	NR	NR	NR	2008	B	1	S	4	R	64	R	0.25	S	64	R	1	S	CIP TET NAL		1	1	0	0					0	24	2	2	2	10	3	1	ST-464	CC-464
38	Yes	Yes	Yes	No	NR	NR	2009	C	1	S	0.12	S	0.5	S	0.5	S	4	S	2	S	0		0	0	0	0					0	2	1	12	3	2	1	5	ST-50	CC-21
39	Yes	Yes	Yes	NR	NR	NR	2008	B	1	S	0.12	S	0.5	S	1	S	8	S	1	S	0		0	0	0	0					0	1	2	3	4	5	9	3	ST-42	CC-42
40	Yes	Yes	NR	NR	NR	NR	2008	C	1	S	0.12	S	0.5	S	0.5	S	4	S	2	S	0		0	0	0	0					0	2	1	21	3	2	1	5	ST-53	CC-21
41	NR	NR	NR	Yes	NR	NR	2008	B	1	S	8	R	64	R	0.5	S	64	R	1	S	CIP TET NAL		1	1	0	0					0	62	4	5	2	2	1	5	ST-572	CC-206
42	No	Yes	NR	Yes	NR	NR	2006	B	1	S	0.25	S	64	R	0.5	S	8	S	2	S	TET		0	0	0	0					0	2	4	1	2	7	1	5	ST-48	CC-48
43	Yes	Yes	Yes	NR	NR	NR	2006	B	1	S	8	R	64	R	0.5	S	64	R	1	S	CIP TET NAL		1	1	0	0					0	2	4	1	2	7	1	5	ST-48	CC-48
44	No	Yes	Yes	NR	NR	NR	2008	C	1	S	0.12	S	0.5	S	0.5	S	4	S	1	S	0		0	0	0	0					0	2	1	21	3	2	1	5	ST-53	CC-21
45	No	Yes	Yes	Yes	No	rien d'exotique	2009	A	1	S	16	R	64	R	0.5	S	64	R	1	S	CIP TET NAL		1	1	0	0					0	9	17	5	10	350	335	3	ST-3546	UA
46	Yes	Yes	Yes	Yes	No	NR	2009	C	1	S	8	R	0.5	S	0.5	S	64	R	1	S	CIP NAL		1	0	0	0					0	2	1	12	3	2	1	5	ST-50	CC-21
47	Yes	NR	NR	No	NR	NR	2007	C	1	S	0.12	S	0.5	S	0.5	S	4	S	2	S	0		0	0	0	0					0	2	1	21	3	2	1	5	ST-53	CC-21
48	Yes	Yes	No	NR	NR	NR	2008	E	1	S	0.12	S	0.5	S	0.5	S	8	S	1	S	0		0	0	0	0					0	4	7	10	4	1	7	1	ST-45	CC-45
49	No	Yes	Yes	NR	NR	NR	2006	A	1	S	0.12	S	0.5	S	0.5	S	4	S	1	S	0		0	0	0	0					0	6	4	5	2	2	1	5	ST-122	CC-206
50	No	Yes	No	No	NR	NR	2007	E	1	S	16	R	64	R	0.5	S	64	R	1	S	CIP TET NAL		1	1	0	0					0	4	7	10	4	1	7	1	ST-45	CC-45
51	No	Yes	NR	No	NR	NR	2007	E	1	S	0.12	S	0.5	S	0.5	S	8	S	1	S	0		0	1	0	0					0	4	7	40	4	42	51	1	ST-267	CC-283
52	Yes	Yes	NR	NR	NR	NR	2006	B	1	S	0.12	S	0.5	S	0.5	S	8	S	1	S	0		0	0	0	0					0	1	2	3	4	5	9	3	ST-42	CC-42
53	Yes	Yes	NR	Yes	NR	NR	2006	A	1	S	16	R	0.5	S	0.5	S	64	R	1	S	CIP NAL		1	0	0	0					0	2	1	1	3	2	1	5	ST-21	CC-21
54	Yes	No	No	Yes	NR	NR	2006	D	1	S	8	R	0.5	S	0.5	S	64	R	2	S	CIP NAL		1	1	0	0					0	9	2	4	62	4	5	6	ST-257	CC-257
55	Yes	Yes	No	No	Algérie	NR	2007	C	1	S	0.12	S	64	R	0.5	S	4	S	1	S	TET		0	1	0	0					0	2	1	12	3	2	1	5	ST-50	CC-21
56	Yes	Yes	Yes	No	NR	NR	2007	A	1	S	8	R	64	R	0.25	S	64	R	0.5	S	CIP TET NAL		1	1	0	0					0	9	17	5	10	350	3	3	ST-2274	UA
57	NR	Yes	NR	Yes	Maroc	NR	2007	E	1	S	16	R	64	R	0.5	S	64	R	0.5	S	CIP TET NAL		1	1	0	0					0	24	17	2	15	23	3	12	ST-443	CC-443
58	Yes	Yes	Yes	Yes	NR	NR	2007	C	0.12	S	0.5	S	0.5	S	4	S	1	S	S		0		0	0	0	0					0	2	21	5	37	2	1	5	ST-206	CC-206
59	NR	NR	NR	NR	NR	NR	2007	D	1	S	0.12	S	0.5	S	0.5	S	8	S	1	S	0		1	1	0	0					0	8	10	2	10	11	12	6	ST-969	CC-354
60	Yes	Yes	Yes	NR	NR	NR	2008		1	S	16	R	64	R	0.5	S	64	R	1	S	CIP TET NAL		1	1	0	0					0	9	17	5	10	350	335	3	ST-3546	UA
61	Yes	Yes	No	NR	NR	NR	2008	D	1	S	0.5	S	0.5	S	4	S	4	S	2	S			0	0	0	0					0	2	10	2	4	19	3	6	ST-1044	CC-658
63	NR	NR	No	Yes	NR	NR	2009	D	1	S	0.12	S	0.5	S	0.5	S	4	S	2	S	0		0	0	0	0					0	8	10	2	2	347	1	6	ST-2288	CC-354
64	NR	NR	NR	NR	Thaïlande	NR	2007	D	1	S	8	R	64	R	0.5	S	64	R	0.5	S	CIP TET NAL		1	1	0	0					0	8	10	2	2	11	12	6	ST-354	CC-354
65	NR	NR	No	No	NR	NR	2008	B	1	S	16	R	64	R	0.25	S	64	R	0.5	S	CIP TET NAL		1	1	0	0					0	24	2	2	2	10	3	1	ST-464	CC-464
66	Yes	Yes	Yes	No	NR	NR	2009	B	1	S	0.12	S	64	R	0.5	S	4	S	1	S	TET		0	1	0	0					0	2	4	1	2	7	1	5	ST-48	CC-48
68	No	Yes	Yes	No	No	NR	2010	C	1	S	16	R	64	R	0.5	S	64	R	1	S	CIP TET NAL		1	1	0	0					0	2	1	12	3	2	1	5	ST-50	CC-21
69	No	Yes	NR	No	NR	NR	2010	A	1	S	0.12	S	0.5	S	0.25	S	4	S	1	S	0		0	0	0	0					0	2	1	334	3	2	1	5	ST-5222	CC-21
70	No	Yes	Yes	No	NR	NR	2010	D	1	S	0.12	S	0.5	S	0.5	S	4	S	1	S	0		0	1	0	0					0	9	2	4	62	4	5	6	ST-257	CC-257
71	Yes	Yes	NR	No	NR	NR	2010	C	1	S	16	R	0.5	S	0.5	S	64	R	1	S	CIP NAL		1	0	0	0					0	2	1	1	3	2	1	5	ST-21	CC-21
72	No	Yes	NR	Yes	NR	NR	2010	E	1	S	0.12	S	0.5	S	0.5	S	4	S	1	S	0		0	0	0	0					0	4	7	10	4	1	7	1	ST-45	CC-45
73	No	Yes	Yes	No	NR	NR	2010	D	1	S	16	R	64	R	0.5	S	64	R	2	S	CIP TET NAL		1	1	0	0					0	9	2	4	62	4	133	6	ST-990	CC-257
74	Yes	NR	No	NR	NR	NR	2010	A	1	S	8	R	64	R	0.25	S	64	R	1	S	CIP TET NAL		1	1	0	0					0	2	17	2	3	2	1	5	ST-883	CC-21
75	Yes	Yes	Yes	Yes	NR	NR	2010	C	1	S	0.12	S	0.5	S	0.5	S	4	S	1	S	0		0	0	0	0					0	2	1	5	3	2	1	5	ST-19	CC-21
76	No	Yes	Yes	No	NR	NR	2010	A	1	S	8	R	32	R	0.25	S	64	R	0.5	S	CIP TET NAL		1	1	0	0					0	9	17	5	10	350	3	3	ST-2274	UA
77	NR	Yes	Yes	NR	NR	NR	2010	B	1	S	16	R	64	R	0.25	S	64	R	16	R	CIP TET NAL STR	1	1	0	0	0					0	62	4	5	2	2	1	5	ST-572	CC-206
79	Yes	Yes	NR	No	No	NR	2014	C	1	S	16	R	0.5	S	0.25	S	64	R	2	S	CIP NAL		1	0	0	0					0	2	1	12	3	2	1	5	ST-50	CC-21
80	Yes	Yes	Yes	Yes	NR	NR	2014	D	1	S	16	R	64	R	0.5	S	64	R	2	S	CIP TET NAL		1	1	0	0					0	9	2	4	62	4	133	6	ST-990	CC-257
81	Yes	Yes	Yes	No	No	Saucisson	2014	D	2	S	16	R	64	R	0.5	S	64	R	0.5	S	CIPTET NAL		1	1	0	0					0	8	10	2	2	11	12	6	ST-354	CC-354
82	No	Yes	Yes	Yes	No	rien de particulier	2014	C	1	S	0.12	S	0.5	S	0.5	S	8	S	2	S	0		0	0	0	0					0	2	1	1	3	2	1	5	ST-21	CC-21
83	No	Yes	NR	No	NR	NR	2014	B	1	S	16	R	0.5	S	0.5	S	64	R	1	S	CIP NAL		1	0	0	0					0	2	4	1	2	7	1	5	ST-48	CC-48
84	NR	NR	NR	NR	NR	NR	2014	B	1	S	16	R	1	S	0.25	S	64	R	1	S	CIP NAL		1	0	0	0					0	24	21	2	2	2	59	6	ST-2844	CC-460
85	Yes	Yes	Yes	Yes	NR	NR	2014	A	1	S	16	R	64	R	0.5	S	64	R	1	S	CIP TET NAL		1	1	0	0					0	9	17	5	10	350	3	3	ST-2274	UA
86	NR	No	NR	Yes	Sénégal	NR	2014	E	1	S	0.12	S	0.5	S	0.5	S	4	S	1	S	0		0	0	0	0					0	7	4	5	2	10	3	6	ST-5396	CC-353
87	Yes	Yes	Yes	Yes	NR	resto africain	2014	C	1	S	16	R	0.5	S	0.5	S	64	R	2	S	CIP NAL		1	0	0	0					0	2	1	5	3	2	1	5	ST-19	CC-21
88	NR	Yes	NR	NR	NR	NR	2014	B	1	S	16	R	4	R	0.25	S	64	R	0.5	S	CIP TET NAL		1	1	0	0					0	7	84	45	10	11	3	215	ST-3015	CC-574
89	No	Yes	Yes	No	NR	NR	2014	A	1	S	8	R	4	R	0.5	S	64	R	1	S	CIP TET NAL		1	1	0	0					0	6	4	5	2	2	1	5	ST-122	CC-206
90	No	No	No	Yes	NR	NR	1905-07-07	C	1	S	0.12	S	0.5	S	0.5	S	4	S	1	S	0		0	0	0	0					0	2	1	1	3	2	1	5	ST-21	CC-21
91	Yes	Yes	NR	No	NR	NR	2015	B	1	S	0.12	S	0.5	S	0.5	S	4	S	2	S	0		0	0	0	0					0	1	2	3	4	5	9	3	ST-42	CC-42
92	NR	NR	NR	NR	NR	NR	2015	C	1	S	16	R	64	R	0.5	S	64	R	1	S	CIP TET NAL		1	1	0	0					0	8	1	6	3	2	1	1	ST-44	CC21
93	No	NR	NR	Yes	NR	NR	2010	A	1	S	0.12	S	0.5	S	0.25	S	2	S	1	S	0		0	0	0	0					0	2	1	1	3	2	1	3	ST-262	CC-21
94	Yes	Yes	Yes	NR	Paris	resto	2010	A	1	S	0.12	S	64	R	0.5	S	4	S	1	S	TET		0	1	0	0					0	2	1	12	3	2	1	5	ST-50	CC-21
95	Yes	Yes	NR	Yes	NR	resto: steack	2010	A	1	S	0.12	S	0.5	S	0.5	S	4	S	1	S	0		0	0	0	0					0	1	6	5	195	12	28	1	ST-2187	CC-508
96	Yes	Yes	NR	Yes	Barcelone	poulet mal cuit	2010	B	1	S	8	R	64	R	0.25	S	64	R	1	S	CIP TET NAL		1	0	0	0					0	62	4	5	2	2	1	5	ST-572	CC-206
97	No	NR	NR	NR	NR	NR	2010	D	1	S	16	R	0.5	S	0.5	S	64	R	0.5	S	CIP NAL		1	0	0	0					0	8	10	2	2	89	12	6	ST-1073	CC-354
98	Yes	Yes	NR	NR	NR	NR	2010	A	1	S	8	R	64	R	0.25	S	64	R	0.5	S	CIP TET NAL		1	1	0	0					0	7	28	4	28	104	99	35	ST-5224	CC-573
99	Yes	Yes	No	No	Maroc	NR	2010	B	1	S	0.25	S	0.5	S	0.5	S	4	S	1	S	0		0	0	0	0					0	2	4	1	2	7	1	5	ST-48	CC-48
100	No	Yes	Yes	No	NR	NR	2010	C	1	S	16	R	64	R	0.25	S	64	R	1	S	CIP TET NAL		1	1	0	0					0	8	1	6	3	2	1	12	ST-2135	CC-21
101	Yes	Yes	Yes	Yes	NR	NR	2014	D	1	S	16	R	0.5	S	0.5	S	64	R	2	S	CIP NAL		1	0	0	0					0	9	2	4	62	4	5	6	ST-257	CC-257
102	Yes	Yes	Yes	No	No	NR	2014	D	1	S	8	R	64	R	0.5	S	64	R	1	S	CIP TET NAL		1	1	0	0					0	8	2	4	62	4	5	6	ST-2254	CC-257
103	NR	NR	NR	NR	NR	NR	2014	C	1	S	16	R	0.5	S	0.5	S	64	R	1	S	CIP NAL		1	0	0	0					0	2	1	1	3	2	1	5	ST-21	CC-21
104	No	Yes	NR	NR	NR	NR	2014	A	1	S	8	R	64	R	0.5	S	64	R	1	S	CIP TET NAL		1	1	0	0					0	2	4	1	93	11	3	6	ST-523	CC-658
105	Yes	Yes	NR	No	No	NR	2014	D	1	S	8	R	64	R	0.5	S	64	R	1	S	CIP TET NAL		1	1	0	0					0	8	2	4	62	4	5	6	ST-2254	CC-257
106	NR	NR	NR	NR	NR	NR	2014	C	1	S	16	R	0.5	S	0.5	S	64	R	1	S	CIP NAL		1	0	0	0					0	2	21	5	3	2	1	5	ST-46	CC-206
107	Yes	Yes	NR	Yes	NR	NR	2014	C	1	S	0.12	S	0.5	S	0.25	S	4	S	1	S	0		0	0	0	0					0	2	1	1	3	2	1	5	ST-21	CC-21
108	NR	NR	NR	NR	NR	NR	2014	D	1	S	8	R	64	R	0.25	S	64	R	0.5	S	CIP TET NAL		1	1	0	0					0	14	17	5	2	11	3	6	ST-356	CC-353
109	NR	NR	NR	NR	Mali	NR	2014	B	1	S	0.12	S	0.5	S	0.12	S	2	S	0.5	S	0		0	0	0	0					0	19	24	23	20	26	16	15	ST-58	UA
110	Yes	Yes	Yes	NR	NR	NR	2014	C	1	S	16	R	64	R	1	S	64	R	2	S	CIP TET NAL		1	1	0	0					0	8	1	6	3	2	1	1	ST-44	CC-21
111	No	Yes	Yes	Yes	NR	moules	2014	D	1	S	16	R	0.5	S	0.5	S	64	R	1	S	CIP NAL		1	0	0	0					0	2	10	2	4	19	3	6	ST-1044	CC-658
112	NR	NR	NR	NR	NR	NR	2014	B	1	S	16	R	0.5	S	0.5	S	64	R	1	S	CIP NAL		1	0	0	0					0	2	4	1	2	7	1	5	ST-48	CC-48
113	Yes	Yes	No	NR	NR	NR	2014	B	1	S	16	R	64	R	0.12	S	64	R	0.5	S	CIP TET NAL		1	1	0	0					0	24	2	2	2	10	3	1	ST-464	CC-464
114	NR	NR	NR	NR	NR	NR	2014	A	1	S	8	R	0.5	S	0.5	S	64	R	2	S	CIP NAL		1	0	0	0					0	6	4	5	2	2	1	5	ST-122	CC-206
115	Yes	Yes	Yes	Yes	NR	NR	2015	B	1	S	0.12	S	0.5	S	0.5	S	4	S	1	S	0		0	0	0	0					0	2	4	1	2	7	1	5	ST-48	CC-48
116	Yes	Yes	Yes	No	NR	panini-durum	2015	C	1	S	0.12	S	0.5	S	0.5	S	2	S	1	S	0		0	0	0	0					0	2	1	1	3	2	1	5	ST-21	CC-21
117	No	Yes	NR	Yes	NR	NR	2015	C	1	S	16	R	64	R	0.25	S	64	R	0.5	S	CIP TET NAL		1	1	0	0					0	8	1	6	3	2	1	1	ST-44	CC-21
118	No	Yes	Yes	No	NR	NR	2015	C	1	S	8	R	0.5	S	0.5	S	64	R	1	S	CIP NAL		1	0	0	0					0	2	1	5	3	2	1	5	ST-19	CC-21
119	NR	NR	No	NR	NR	NR	2015	C	1	S	0.12	S	0.5	S	0.5	S	2	S	1	S	0			0	0	0					0	2	1	5	3	23	1	5	ST-8633	21
120	Yes	Yes	No	Yes	NR	NR	2015	A	1	S	8	R	0.5	S	0.5	S	64	R	1	S	CIP NAL		1	0	0	0					0	6	4	5	2	2	1	5	ST-122	CC-206
121	No	Yes	Yes	NR	NR	NR	2015	C	1	S	8	R	8	R	0.25	S	64	R	1	S	CIP TET NAL		1	1	0	0					0	2	1	12	3	2	1	12	ST-3769	CC-21
122	No	Yes	Yes	NR	NR	NR	2015	C	1	S	16	R	64	R	0.25	S	32	R	2	S	CIP TET NAL		1	1	0	0					0	8	1	6	3	2	1	1	ST-44	CC-21
123	Yes	Yes	NR	Yes	No	NR	2015	C	1	S	0.12	S	0.5	S	0.25	S	2	S	1	S	0		0	0	0	0					0	2	1	1	3	2	1	5	ST-21	CC-21
125	No	Yes	Yes	NR	NR	NR	2015	A	1	S	16	R	64	R	0.5	S	64	R	0.5	S	CIP TET NAL		1	1	0	0					0	3	1	5	10	11	11	6	ST-3720	CC-49
126	Yes	Yes	No	No	Cameroun	NR	2015	B	1	S	16	R	64	R	0.25	S	64	R	16	R	CIP TET NAL STR	1	1	0	0	0					0	62	4	5	2	2	1	5	ST-572	CC-206
127	NR	Yes	NR	NR	oui (MSF)	NR	2015	D	128	R	4	R	0.5	S	0.25	S	64	R	16	R	ERY CIP NAL STR	1	1	0	0	1	V121A, T177S	G74A, A105M, T109A	7	2	0	296	34	27	33	45	36	329	ST-5221	UA
128	Yes	Yes	Yes	NR	NR	NR	2015	C	1	S	0.12	S	0.5	S	0.5	S	4	S	1	S	0		0	0	0	0					0	2	1	1	3	2	1	5	ST-21	CC-21
129	Yes	Yes	NR	Yes	Maroc	NR	2015	B	1	S	0.12	S	0.5	S	0.5	S	4	S	0.5	S	0		0	0	0	0					0	2	4	1	2	7	1	5	ST-48	CC-48
130	Yes	Yes	Yes	No	Espagne	NR	2007	C	1	S	0.25	S	64	R	0.5	S	4	S	0.5	S	TET		0	1	0	0					0	2	1	1	3	2	383	5	ST-8634	21
131	Yes	Yes	Yes	No	NR	NR	2015	B	1	S	0.12	S	64	R	0.5	S	4	S	1	S	TET		0	1	0	0					0	24	2	2	2	10	3	1	ST-464	CC-464
132	No	Yes	NR	NR	No	NR	2015	C	1	S	16	R	64	R	0.5	S	64	R	1	S	CIP TET NAL		1	1	0	0					0	2	1	1	3	2	1	5	ST-21	CC-21
133	Yes	Yes	Yes	NR	NR	NR	2015	B	1	S	0.25	S	0.5	S	0.5	S	4	S	1	S	0		0	0	0	0					0	2	4	1	2	7	1	5	ST-48	CC-48
11/006	Yes	Yes	Yes	No	NR	NR	2011	D	1	S	0.12	S	0.25	S	0.25	S	2	S	1	S	0		0	0	0	0					0	9	2	4	62	4	5	6	ST-257	CC-257
11/023	No	Yes	NR	Yes	NR	NR	2011	D	1	S	0.12	S	0.25	S	0.25	S	2	S	1	S	0		0	0	0	0					0	9	2	4	62	4	5	6	ST-257	CC-257
11/029	Yes	Yes	Yes	No	NR	NR	2011	C	1	S	4	R	0.5	S	0.25	S	64	S	1	S	0		1	0	0	0					0	2	1	5	3	2	1	5	ST-19	CC-21
11/034	Yes	Yes	Yes	Yes	NR	NR	2011	D	2	S	4	R	16	R	0.25	S	64	S	1	S	0		1	1	0	0					0	9	2	4	62	4	133	6	ST-990	CC-257
11/047	NR	Yes	NR	NR	NR	NR	2011	+	0.5	S	4	R	0.25	S	0.5	S	64	R	1	S	Cip Nal		1	0	0	0					0	1	2	42	4	11	9	8	ST-2993	CC-362
11/058	No	Yes	Yes	Yes	NR	NR	2011	B	4	S	4	R	0.25	S	0.25	S	64	R	1	S	Cip Nal		1	0	0	0					0	2	4	1	2	7	1	5	ST-48	CC-48
11/070	No	Yes	NR	Yes	NR	NR	2011	C	0.5	S	0.12	S	0.25	S	0.12	S	2	S	1	S	0		0	0	0	0					0	2	21	5	3	2	1	5	ST-46	CC-206
11/082	Yes	Yes	Yes	No	No	NR	2011	B	2	S	0.25	S	0.25	S	0.25	S	4	S	1	S	0		0	0	0	0					0	2	4	1	2	7	1	5	ST-48	CC-48
11/089	Yes	Yes	NR	No	NR	NR	2011	B	4	S	0.25	S	0.25	S	0.25	S	2	S	1	S	0		0	0	0	0					0	2	4	1	2	7	1	5	ST-48	CC-48
11/095	Yes	Yes	No	NR	Maroc	NR	2011	B	0.5	S	5	R	2	S	0.25	S	64	R	2	S	Cip Nal		1	0	0	0					0	47	55	52	10	11	48	8	ST-7946	CC-446
11/111	No	Yes	NR	No	NR	chicken	2011	E	0.5	S	0.12	S	0.25	S	0.12	S	2	S	1	S	0		0	0	0	0					0	4	7	10	4	1	7	1	ST-45	CC-45
11/120	Yes	Yes	Yes	No	NR	NR	2011	C	4	S	0.25	S	0.25	S	0.12	S	4	S	1	S	0		0	0	0	0					0	2	1	1	3	492	1	5	ST-5018	CC-21
11/127	NR	NR	NR	NR	NR	NR	2011	C	1	S	0.12	S	0.25	S	0.12	S	2	S	1	S	0		0	0	0	0					0	2	1	1	3	2	1	5	ST-21	CC-21
11/133	No	No	NR	No	NR	NR	2011	A	0.5	S	0.06	S	4	R	0.12	S	2	S	1	S	Tet		0	1	0	0					0	22	61	4	64	74	25	23	ST-977	CC-1034
11/138	No	Yes	NR	Yes	NR	NR	2011	B	0.5	S	4	R	16	R	0.12	S	64	R	1	S	Cip Nal Tet		1	1	0	0					0	24	2	2	2	10	3	1	ST-464	CC-464
11/143	Yes	Yes	NR	Yes	Afrique	NR	2011	E	2	S	0.12	S	0.25	S	0.5	S	4	S	2	S	0		0	0	0	0					0	7	21	5	62	4	61	44	ST-436	UA
11/152	Yes	Yes	Yes	No	No	NR	2011	C	8	R	4	R	16	R	0.25	S	64	R	1	S	Cip Ery Nal Tet		1	1	0	0					0	2	1	13	3	2	1	5	ST-18	CC-21
11/158	Yes	Yes	NR	Yes	No	NR	2011	C	2	S	0.12	S	16	R	0.25	S	16	S	1	S	Tet		0	1	0	0					0	9	2	5	2	11	3	1	ST-1707	CC-607
11/163	Yes	Yes	No	Yes	No	NR	2011	B	2	S	0.12	S	16	R	0.25	S	64	R	1	S	Cip Nal		1	0	0	0					0	1	2	3	4	5	9	3	ST-42	CC-42
11/169	Yes	Yes	Yes	No	NR	NR	2011	D	1	S	0.12	S	16	R	0.25	S	64	R	1	S	Cip Nal		1	0	0	0					0	9	2	4	62	4	5	6	ST-257	CC-257
11/182	NR	NR	NR	NR	NR	NR	2011	C	2	S	0.12	S	0.25	S	0.25	S	2	S	1	S	0		0	0	0	0					0	2	1	5	3	2	1	5	ST-19	CC-21
11/189	Yes	Yes	NR	Yes	NR	NR	2011	E	1	S	0.12	S	0.25	S	0.12	S	2	S	1	S	0		0	0	0	0					0	4	7	10	4	1	7	1	ST-45	CC-45
11/202	Yes	Yes	Yes	NR	NR	NR	2011	C	0.5	S	0.06	S	16	R	0.12	S	2	S	1	S	Tet		0	1	0	0					0	8	1	6	3	2	1	1	ST-44	CC-21
11/206	No	Yes	No	Yes	NR	NR	2011	B	0.5	S	4	R	16	R	0.12	S	64	R	1	S	Cip Nal Tet		1	1	0	0					0	24	2	2	2	10	3	1	ST-464	CC-464
12/004	NR	Yes	Yes	No	NR	NR	2012	other	1	S	4	R	8	R	0,12	S	64	R	1	S	Cip Nal Tet		1	1	0	0					0	9	17	5	10	350	3	3	ST-2274	UA
12/007	Yes	Yes	Yes	Yes	NR	NR	2012	D	32	R	4	R	16	R	0,25	S	64	R	1	S	Cip Ery Nal Tet		1	1	0	1					0	8	10	2	2	23	12	6	ST-3155	CC-354
12/015	Yes	No	No	Yes	NR	NR	2012	C	4	S	4	R	16	R	0,25	S	64	R	1	S	Cip Nal Tet		1	1	0	0					0	2	1	1	3	2	1	5	ST-21	CC-21
12/026	Yes	Yes	No	Yes	NR	NR	2012	C	2	S	0.12	S	0.25	S	0,12	S	2	S	1	S	0		0	0	0	0					0	2	1	5	3	2	1	5	ST-19	CC-21
12/029	NR	Yes	Yes	Yes	NR	NR	2012	D	2	S	0.12	S	16	R	0,25	S	2	S	1	S	Tet		0	1	0	0					0	14	17	5	2	11	3	6	ST-356	CC-353
12/040	Yes	Yes	No	Yes	France	NR	2012	A	1	S	4	R	16	R	0,12	S	64	R	1	S	Cip Nal Tet		1	0	0	0					0	2	17	2	3	2	1	5	ST-883	CC-21
12/045	NR	NR	No	NR	NR	NR	2012	C	2	S	4	R	16	R	0,12	S	64	R	1	S	Cip Nal Tet		1	1	0	0					0	2	1	12	3	2	1	5	ST-50	CC-21
12/051	Yes	Yes	NR	No	NR	NR	2012	D	1	S	4	R	16	R	0,25	S	64	R	1	S	Cip Nal Tet		0	1	0	0					0	9	2	4	62	4	5	6	ST-257	CC-257
12/058	No	Yes	Yes	No	NR	banane	2012	E	2	S	0.12	S	0.25	S	0,25	S	2	S	1	S	0		0	0	0	0					0	4	7	10	4	1	7	1	ST-45	CC-45
12/073	Yes	Yes	NR	Yes	NR	NR	2012	B	2	S	4	R	16	R	0,25	S	64	R	16	R	Cip Nal Str Tet		1	1	0	0					0	62	4	5	2	2	1	5	ST-572	CC-206
12/087	Yes	Yes	Yes	NR	NR	NR	2012	other	2	S	0.12	S	4	R	0,25	S	2	S	1	S	Tet		0	0	0	0					0	2	1	21	3	1	1	5	ST-7947	CC-21
12/112	Yes	Yes	NR	No	NR	NR	2012	B	1	S	4	R	0.25	S	0,25	S	64	R	1	S	Cip Nal		1	0	0	0					0	1	2	3	4	5	9	3	ST-42	CC-42
12/135	NR	Yes	NR	NR	NR	NR	2012	A	1	S	4	R	16	R	0,25	S	64	R	1	S	Cip Nal Tet		1	1	0	0					0	3	1	5	10	11	11	6	ST-3720	CC-49
12/141	No	Yes	NR	Yes	No	NR	2012	D	4	S	0.25	S	0.25	S	0,12	S	4	S	1	S	0		0	0	0	0					0	2	10	2	4	19	3	6	ST-1044	CC-658
12/146	Yes	Yes	NR	NR	NR	NR	2012	C	4	S	4	R	0,25	S	0,12	S	64	R	1	S	Cip Nal		1	0	0	0					0	2	1	1	3	492	1	5	ST-5018	CC-21
12/152	Yes	Yes	NR	NR	NR	NR	2012	B	2	S	4	R	16	R	0,12	S	64	R	1	S	Cip Nal Tet		1	1	0	0					0	62	4	5	2	2	1	5	ST-572	CC-206
12/156	Yes	Yes	NR	NR	NR	NR	2012	E	1	S	0.12	S	0.25	S	0,25	S	4	S	1	S	0		0	0	0	0					0	4	7	40	4	42	7	1	ST-334	CC-45
12/183	NR	NR	NR	NR	NR	NR	2012	C	2	S	4	R	16	R	0,12	S	64	R	1	S	Cip Nal Tet		1	1	0	0					0	8	1	6	3	11	1	1	ST-879	UA
12/190	NR	NR	NR	NR	NR	NR	2012	B	1	S	0.25	S	0.25	S	0,12	S	64	R	16	R	Nal Str		0	0	0	0					0	62	4	5	2	2	1	5	ST-572	CC-206
12/197	NR	NR	NR	NR	NR	NR	2012	C	1	S	0.25	S	0.25	S	0,12	S	4	S	1	S	0		0	0	0	0					0	2	1	1	3	2	1	5	ST-21	CC-21
12/202	Yes	Yes	Yes	Yes	NR	NR	2012	B	4	S	0.25	S	0.25	S	0,25	S	4	S	1	S	0		0	0	0	0					0	2	4	1	2	7	1	5	ST-48	CC-48
12/214	NR	Yes	Yes	NR	NR	NR	2012	C	1	S	0.25	S	16	R	0,12	S	4	S	1	S	Tet		0	1	0	0					0	2	1	1	3	492	1	5	ST-5018	CC-21
12/222	Yes	Yes	Yes	No	NR	NR	2012	C	2	S	0.25	S	0.25	S	0,25	S	8	S	1	S	0		0	0	0	0					0	2	21	5	3	23	1	5	ST-290	CC-206
12/231	No	Yes	No	No	NR	NR	2012	B	0.5	S	4	R	16	R	0,12	S	64	R	1	S	Cip Nal Tet		1	1	0	0					0	24	2	2	2	10	3	1	ST-464	CC-464
13/016	Yes	Yes	NR	Yes	NR	NR	2013	C	4	S	4	R	16	R	0.25	S	64	R	1	S	Cip Nal Tet		1	1	0	0					0	2	21	5	3	2	1	5	ST-46	CC-206
13/019	No	Yes	No	No	NR	NR	2013	B	4	S	4	R	16	R	0.25	S	64	R	1	S	Cip Nal Tet		1	0	0	0					0	2	4	1	2	7	1	5	ST-48	CC-48
13/028	Yes	Yes	Yes	NR	NR	NR	2013	C	4	S	4	R	16	R	0.5	S	64	R	2	S	Cip Nal Tet		1	0	0	0					0	2	1	12	3	2	1	5	ST-50	CC-21
13/031	No	Yes	Yes	No	NR	NR	2013	B	4	S	4	R	16	R	1	S	64	R	2	S	Cip Nal Tet		0	0	0	0					0	2	4	1	2	7	1	5	ST-48	CC-48
13/053	Yes	Yes	No	No	NR	NR	2013	C	4	S	4	R	16	R	0.5	S	64	R	1	S	Cip Nal Tet		1	1	0	0					0	2	1	21	3	2	1	5	ST-53	CC-21
13/057	Yes	Yes	NR	NR	NR	NR	2013	E	1	S	4	R	0.25	S	0.25	S	64	R	1	S	Cip Nal		0	0	0	0					0	4	7	10	4	1	7	1	ST-45	CC-45
13/061	Yes	Yes	Yes	NR	NR	NR	2013	other	2	S	0.5	S	16	R	0.25	S	8	S	1	S	Tet		0	1	0	0					0	9	21	4	28	363	3	35	ST-5970	UA
13/069	Yes	Yes	NR	Yes	NR	NR	2013	D	2	S	0.25	S	16	R	0.25	S	8	S	16	R	Str Tet		0	1	0	0					0	22	172	4	64	74	25	23	ST-3863	CC-1034
13/074	NR	NR	No	NR	NR	NR	2013	B	4	S	4	R	16	R	0.5	S	64	R	2	S	Cip Nal Tet		1	0	0	0					0	2	4	1	2	7	1	5	ST-48	CC-48
13/082	NR	NR	NR	NR	NR	NR	2013	C	4	S	4	R	16	R	1	S	64	R	2	S	Cip Nal Tet		1	0	0	0					0	2	21	5	3	2	1	5	ST-46	CC-206
13/087	No	Yes	Yes	Yes	NR	Moules, poisson	2013	B	2	S	4	R	16	R	1	S	64	R	8	R	Cip Nal Str Tet		1	0	0	0					0	62	4	5	2	2	1	5	ST-572	CC-206
13/093	NR	Yes	No	NR	NR	NR	2013	E	4	S	4	R	16	R	1	S	64	R	2	S	Cip Nal Tet		1	0	0	0					0	4	7	10	4	1	7	1	ST-45	CC-45
13/108	NR	NR	NR	NR	NR	NR	2013	B	4	S	4	R	16	R	1	S	64	R	4	S	Cip Nal Tet		1	0	0	0					0	2	4	1	2	7	1	5	ST-48	CC-48
13/118	No	Yes	Yes	No	Espagne	NR	2013	B	4	S	4	R	16	R	1	S	64	R	8	R	Cip Nal Str Tet		1	0	0	0					0	62	4	5	2	2	1	5	ST-572	CC-206
13/145	NR	NR	NR	NR	NR	NR	2013	B	4	S	4	R	16	R	0	S	64	R	2	S	Cip Nal Tet		1	1	0	0					0	2	4	1	2	7	1	5	ST-48	CC-48
13/159	NR	NR	Yes	NR	NR	NR	2013	D	2	S	4	R	16	R	1	S	64	R	2	S	Cip Nal Tet		0	1	0	0					0	8	10	2	2	23	12	6	ST-3155	CC-354
13/164	NR	NR	Yes	NR	NR	NR	2013	C	32	R	0.25	S	16	R	2	S	64	R	16	R	Ery Nal Str Tet	1	0	0	0	0					0	2	1	1	3	2	1	5	ST-21	CC-21
13/193	Yes	Yes	NR	NR	NR	NR	2013	C	2	S	4	R	16	R	0	S	64	R	1	S	Cip Nal Tet		1	1	0	0					0	8	1	6	3	2	1	1	ST-44	CC-21
13/198	Yes	Yes	NR	NR	No	NR	2013	B	4	S	4	R	16	R	0	S	64	R	1	S	Cip Nal Tet		0	0	0	0					0	2	4	1	2	7	1	5	ST-48	CC-48
13/206	NR	NR	NR	NR	NR	NR	2013	D	2	S	4	R	16	R	1	S	64	R	2	S	Cip Nal Tet		0	0	0	0					0	9	25	2	10	22	3	6	ST-52	CC-52
13/217	Yes	Yes	Yes	Yes	Turquie	NR	2013	C	2	S	4	R	16	R	1	S	64	R	2	S	Cip Nal Tet		1	0	0	0					0	2	1	1	3	2	1	5	ST-21	CC-21
13/223	NR	NR	NR	NR	NR	NR	2013	other	2	S	4	R	16	R	1	S	64	R	2	S	Cip Nal Tet		1	1	0	0					0	6	4	5	2	2	1	5	ST-122	CC-206
13/229	NR	NR	Yes	NR	NR	NR	2013	C	4	S	4	R	0.25	S	0	S	64	R	2	S	Cip Nal		1	0	0	0					0	2	1	12	3	2	1	5	ST-50	CC-21
13/235	No	No	No	No	No	NR	2013	D	0.5	S	0.12	S	16	R	0	S	2	S	1	S	Tet		0	1	0	0					0	9	2	4	62	4	5	6	ST-257	CC-257
